# Supplementary material for: Riboswitch identification using Ligase-Assisted Selection for the Enrichment of Responsive Ribozymes (LigASERR)
Source: Synth Biol (Oxf). 2019 Jul 8;4(1):ysz019. doi: 10.1093/synbio/ysz019 (PMC7445825; doi:10.1093/synbio/ysz019)
Supplement: ysz019_Supplementary_Data [file ysz019_supplementary_data.zip]

Archive with 14 entries (14 files):
- evo1_plasmid.gb
- evo1_twist.gb
- Haines_et_al_2019_supplementary_data.pdf
- pc_plasmid.gb
- pc_twist.gb
- pc-c63a_plasmid.gb
- pc-c63a_twist.gb
- pc-g81a_plasmid.gb
- pc-g81a_twist.gb
- sfgfp_twist.gb
- Table_S5.csv
- AmpR_pUC.gb
- ca-a52_plasmid.gb
- ca-a52_twist.gb
