# Supplementary material for: Riboswitch identification using Ligase-Assisted Selection for the Enrichment of Responsive Ribozymes (LigASERR)
Source: Synth Biol (Oxf). 2019 Jul 8;4(1):ysz019. doi: 10.1093/synbio/ysz019 (PMC7445825; doi:10.1093/synbio/ysz019)
Supplement: ysz019_Supplementary_Data [file ysz019_supplementary_data.zip › pc_plasmid.gb]

LOCUS       pc_vector               3301 bp ds-DNA     circular     16-JUN-2019
DEFINITION  .
FEATURES             Location/Qualifiers
     misc_feature    908..954
                     /label="LinkerMethSX"
                     /ApEinfo_revcolor=#8000ff
                     /ApEinfo_fwdcolor=#8000ff
     misc_feature    2149..2193
                     /label="LinkerBB"
                     /ApEinfo_revcolor=#0080ff
                     /ApEinfo_fwdcolor=#0080ff
     misc_feature    902..919
                     /label="Suffix"
                     /ApEinfo_revcolor=#ff00ff
                     /ApEinfo_fwdcolor=#ff00ff
     misc_feature    1228..2088
                     /label="blaCDS"
                     /ApEinfo_revcolor=#84b0dc
                     /ApEinfo_fwdcolor=#84b0dc
     misc_feature    965..1067
                     /label="T0"
                     /ApEinfo_revcolor=#ff9ccd
                     /ApEinfo_fwdcolor=#ff9ccd
     Promoter        39..55
                     /label="T7 promoter"
                     /ApEinfo_revcolor=#75c6a9
                     /ApEinfo_fwdcolor=#75c6a9
     riboswitch      56..169
                     /label="PC"
                     /ApEinfo_revcolor=#d59687
                     /ApEinfo_fwdcolor=#d59687
     misc_feature    join(3269..3301,1..14)
                     /label="LinkerMethPX"
                     /ApEinfo_revcolor=#c7b0e3
                     /ApEinfo_fwdcolor=#c7b0e3
     rep_origin      2209..2837
                     /label="ColE1 origin"
                     /ApEinfo_revcolor=#4682b4
                     /ApEinfo_fwdcolor=#4682b4
     Promoter        1158..1186
                     /label="Amp prom"
                     /ApEinfo_revcolor=#4682b4
                     /ApEinfo_fwdcolor=#4682b4
     misc_feature    1..18
                     /label="Prefix"
                     /ApEinfo_revcolor=#ff0080
                     /ApEinfo_fwdcolor=#ff0080
     misc_feature    176..889
                     /label="sfGFP"
                     /ApEinfo_revcolor=#ffef86
                     /ApEinfo_fwdcolor=#ffef86
     misc_feature    2149..2193
                     /label="Linker04"
                     /ApEinfo_revcolor=#8000ff
                     /ApEinfo_fwdcolor=#8000ff
     RBS             158..169
                     /label="RBS B0034"
                     /ApEinfo_revcolor=#c6c9d1
                     /ApEinfo_fwdcolor=#c6c9d1
     misc_feature    3149..3253
                     /label="T1"
                     /ApEinfo_revcolor=#ff9ccd
                     /ApEinfo_fwdcolor=#ff9ccd
ORIGIN
        1 TCTGGTGGGT CTCTGTCCgt gcctactctg gaaaatctTA ATACGACTCA CTATAGGTTT
       61 CTCCTCTTTG GTCCTGGATT CCACGAGATA TACCAGCCGA AAGGCCCTTG GCAGATCCCG
      121 GAACATCTCG CTGACGAGTC CCAAATAGGA CGAAACCAAA GAGGAGAAAT AGTCCatgcg
      181 taaaggcgaa gaactgttca cgggcgtagt tccgattctg gtcgagctgg acggcgatgt
      241 gaacggtcat aagtttagcg ttcgcggtga aggtgagggc gacgcgacca acggcaaact
      301 gaccctgaag ttcatctgca ccaccggtaa actgccggtg ccttggccga ccttggtgac
      361 gacgttgacg tatggcgtgc agtgttttgc gcgttatccg gaccacatga aacaacacga
      421 tttcttcaaa tctgcgatgc cggagggtta cgtccaggag cgtaccattt ccttcaagga
      481 tgatggcact tacaaaactc gcgcagaggt taagtttgaa ggtgacacgc tggtcaatcg
      541 tatcgaattg aagggtatcg actttaaaga ggatggtaac attctgggcc ataaactgga
      601 gtataacttc aacagccata atgtttacat tacggcagac aagcaaaaga acggcatcaa
      661 ggccaatttc aagattcgcc acaatgttga ggacggtagc gtccaactgg ccgaccatta
      721 ccagcagaac accccaattg gtgacggtcc ggttttgctg ccggataatc actatctgag
      781 cacccaaagc gtgctgagca aagatccgaa cgaaaaacgt gatcacatgg tcctgctgga
      841 atttgtgacc gctgcgggca tcacccacgg tatggacgag ctgtataagc gtccgtaata
      901 aGGCTCGGGA GACCTATCGg taataacagt ccaatctggt gtaacttcgg aatcGTCCAC
      961 TAGTCTTGGA CTCCTGTTGA TAGATCCAGT AATGACCTCA GAACTCCATC TGGATTTGTT
     1021 CAGAACGCTC GGTTGCCGCC GGGCGTTTTT TATTGGTGAG AATCCAGGGG TCCCCAATAA
     1081 TTACGATTTA AATTAGTAGC CCGCCTAATG AGCGGGCTTT TTTTTAATTC CCCTATTTGT
     1141 TTATTTTTCT AAATACATTC AAATATGTAT CCGCTCATGA GACAATAACC CTGATAAATG
     1201 CTTCAATAAT ATTGAAAAAG GAAGAGTATG AGCATTCAGC ATTTTCGTGT GGCGCTGATT
     1261 CCGTTTTTTG CGGCGTTTTG CCTGCCGGTG TTTGCGCATC CGGAAACCCT GGTGAAAGTG
     1321 AAAGATGCGG AAGATCAACT GGGTGCGCGC GTGGGCTATA TTGAACTGGA TCTGAACAGC
     1381 GGCAAAATTC TGGAATCTTT TCGTCCGGAA GAACGTTTTC CGATGATGAG CACCTTTAAA
     1441 GTGCTGCTGT GCGGTGCGGT TCTGAGCCGT GTGGATGCGG GCCAGGAACA ACTGGGCCGT
     1501 CGTATTCATT ATAGCCAGAA CGATCTGGTG GAATATAGCC CGGTGACCGA AAAACATCTG
     1561 ACCGATGGCA TGACCGTGCG TGAACTGTGC AGCGCGGCGA TTACCATGAG CGATAACACC
     1621 GCGGCGAACC TGCTGCTGAC GACCATTGGC GGTCCGAAAG AACTGACCGC GTTTCTGCAT
     1681 AACATGGGCG ATCATGTGAC CCGTCTGGAT CGTTGGGAAC CGGAACTGAA CGAAGCGATT
     1741 CCGAACGATG AACGTGATAC CACCATGCCG GCAGCAATGG CGACCACCCT GCGTAAACTG
     1801 CTGACGGGTG AGCTGCTGAC CCTGGCAAGC CGCCAGCAAC TGATTGATTG GATGGAAGCG
     1861 GATAAAGTGG CGGGTCCGCT GCTGCGTAGC GCGCTGCCGG CTGGCTGGTT TATTGCGGAT
     1921 AAAAGCGGTG CGGGCGAACG TGGCAGCCGT GGCATTATTG CGGCGCTGGG CCCGGATGGT
     1981 AAACCGAGCC GTATTGTGGT GATTTATACC ACCGGCAGCC AGGCGACGAT GGATGAACGT
     2041 AACCGTCAGA TTGCGGAAAT TGGCGCGAGC CTGATTAAAC ATTGGTAAAC CGATACAATT
     2101 AAAGGCTCCT TTTGGAGCCT TTTTTTTTGG ACGACCCTTG TCGGCTCGac ccacgactat
     2161 tgactgctct gagaaagttg attgttacga ttaGTCCGGC CGGCCCCGTA GAAAAGATCA
     2221 AAGGATCTTC TTGAGATCCT TTTTTTCTGC GCGTAATCTG CTGCTTGCAA ACAAAAAAAC
     2281 CACCGCTACC AGCGGTGGTT TGTTTGCCGG ATCAAGAGCT ACCAACTCTT TTTCCGAAGG
     2341 TAACTGGCTT CAGCAGAGCG CAGATACCAA ATACTGTTCT TCTAGTGTAG CCGTAGTTAG
     2401 GCCACCACTT CAAGAACTCT GTAGCACCGC CTACATACCT CGCTCTGCTA ATCCTGTTAC
     2461 CAGTGGCTGC TGCCAGTGGC GATAAGTCGT GTCTTACCGG GTTGGACTCA AGACGATAGT
     2521 TACCGGATAA GGCGCAGCGG TCGGGCTGAA CGGGGGGTTC GTGCACACAG CCCAGCTTGG
     2581 AGCGAACGAC CTACACCGAA CTGAGATACC TACAGCGTGA GCTTTGAGAA AGCGCCACGC
     2641 TTCCCGAAGG GAGAAAGGCG GACAGGTATC CGGTAAGCGG CAGGGTCGGA ACAGGAGAGC
     2701 GCACGAGGGA GCTTCCAGGG GGAAACGCCT GGTATCTTTA TAGTCCTGTC GGGTTTCGCC
     2761 ACCTCTGACT TGAGCGTCGA TTTTTGTGAT GCTCGTCAGG GGGGCGGAGC CTATGGAAAA
     2821 ACGCCAGCAA CGCGGCCTTT TTACGGTTCC TGGCCTTTTG CTGGCCTTTT GCTCACATGT
     2881 TCTTTCCTGC GTTATCCCCT GATTCTGTGG ATAACCGTAT TACCGCCTTT GAGTGAGCTG
     2941 ATACCGCTCG CCGCAGCCGA ACGACCGAGC GCAGCGAGTC AGTGAGCGAG GAAGCGGAAG
     3001 AGCGCCCAAT ACGCAAACCG CCTCTCCCCG CGCGTTGGCC GATTCATTAA TGCAGCTGGC
     3061 ACGACAGGTT TCCCGACTGG AAAGCGGGCA GTGAGCGCAA CGCAATTAAT GTGAGTTAGC
     3121 TCACTCATTA GGCAGGCGCG CCCAGCTGTC TAGGGCGGCG GATTTGTCCT ACTCAGGAGA
     3181 GCGTTCACCG ACAAACAACA GATAAAACGA AAGGCCCAGT CTTTCGACTG AGCCTTTCGT
     3241 TTTATTTGAT GCCTTTAATT AAGGCTCGgg taagaactcg cacttcgtgg aaacactatt
     3301 a
//
