# Supplementary material for: Riboswitch identification using Ligase-Assisted Selection for the Enrichment of Responsive Ribozymes (LigASERR)
Source: Synth Biol (Oxf). 2019 Jul 8;4(1):ysz019. doi: 10.1093/synbio/ysz019 (PMC7445825; doi:10.1093/synbio/ysz019)
Supplement: ysz019_Supplementary_Data [file ysz019_supplementary_data.zip › pc-g81a_twist.gb]

LOCUS       pc.g81a_twist            185 bp ds-DNA     linear       16-JUN-2019
DEFINITION  .
FEATURES             Location/Qualifiers
     RBS             158..169
                     /label="RBS B0034"
                     /ApEinfo_revcolor=#c6c9d1
                     /ApEinfo_fwdcolor=#c6c9d1
     Riboswitch      56..169
                     /label="PC.G81A"
                     /ApEinfo_revcolor=#d59687
                     /ApEinfo_fwdcolor=#d59687
     Promoter        39..55
                     /label="T7 promoter"
                     /ApEinfo_revcolor=#75c6a9
                     /ApEinfo_fwdcolor=#75c6a9
ORIGIN
        1 TCTGGTGGGT CTCTGTCCGT GCCTACTCTG GAAAATCTTA ATACGACTCA CTATAGGTTT
       61 CTCCTCTTTG GTCCTGGATT CCACGAGATA TACCAGCCGA AAGGCCCTTG GCAGATCCCG
      121 GAACATCTCG CTGACGAGTC CCAAATAGGA CAAAACCAAA GAGGAGAAAT AGTGGAGACC
      181 TATCG
//
