# Supplementary material for: Riboswitch identification using Ligase-Assisted Selection for the Enrichment of Responsive Ribozymes (LigASERR)
Source: Synth Biol (Oxf). 2019 Jul 8;4(1):ysz019. doi: 10.1093/synbio/ysz019 (PMC7445825; doi:10.1093/synbio/ysz019)
Supplement: ysz019_Supplementary_Data [file ysz019_supplementary_data.zip › sfgfp_twist.gb]

LOCUS       sfgfp_twist              764 bp ds-DNA     linear       16-JUN-2019
DEFINITION  .
FEATURES             Location/Qualifiers
     Fluorescent reporter 21..734
                          /label="sfGFP"
                          /ApEinfo_revcolor=#ffef86
                          /ApEinfo_fwdcolor=#ffef86
ORIGIN
        1 TCTGGTGGGT CTCTTAGTCC ATGCGTAAAG GCGAAGAACT GTTCACGGGC GTAGTTCCGA
       61 TTCTGGTCGA GCTGGACGGC GATGTGAACG GTCATAAGTT TAGCGTTCGC GGTGAAGGTG
      121 AGGGCGACGC GACCAACGGC AAACTGACCC TGAAGTTCAT CTGCACCACC GGTAAACTGC
      181 CGGTGCCTTG GCCGACCTTG GTGACGACGT TGACGTATGG CGTGCAGTGT TTTGCGCGTT
      241 ATCCGGACCA CATGAAACAA CACGATTTCT TCAAATCTGC GATGCCGGAG GGTTACGTCC
      301 AGGAGCGTAC CATTTCCTTC AAGGATGATG GCACTTACAA AACTCGCGCA GAGGTTAAGT
      361 TTGAAGGTGA CACGCTGGTC AATCGTATCG AATTGAAGGG TATCGACTTT AAAGAGGATG
      421 GTAACATTCT GGGCCATAAA CTGGAGTATA ACTTCAACAG CCATAATGTT TACATTACGG
      481 CAGACAAGCA AAAGAACGGC ATCAAGGCCA ATTTCAAGAT TCGCCACAAT GTTGAGGACG
      541 GTAGCGTCCA ACTGGCCGAC CATTACCAGC AGAACACCCC AATTGGTGAC GGTCCGGTTT
      601 TGCTGCCGGA TAATCACTAT CTGAGCACCC AAAGCGTGCT GAGCAAAGAT CCGAACGAAA
      661 AACGTGATCA CATGGTCCTG CTGGAATTTG TGACCGCTGC GGGCATCACC CACGGTATGG
      721 ACGAGCTGTA TAAGCGTCCG TAATAAGGCT CGGGAGACCT ATCG
//
