# Supplementary material for: Riboswitch identification using Ligase-Assisted Selection for the Enrichment of Responsive Ribozymes (LigASERR)
Source: Synth Biol (Oxf). 2019 Jul 8;4(1):ysz019. doi: 10.1093/synbio/ysz019 (PMC7445825; doi:10.1093/synbio/ysz019)
Supplement: ysz019_Supplementary_Data [file ysz019_supplementary_data.zip › Table_S5.csv]

ID	Sequence	IDT purification code
Adapter F	/5Phos/TATAGTGAGTCGTATTA/3Bio/	HPLC
Adapter C	/5Phos/GACCAAAGAGGGGTGTTCTATAGTGAGTCGTATTA/3Bio/	HPLC
Anti-sense	GGTTTTTTTTTCTCCTCTTTGGTTTCGTCCTA	STD
Anti-sense_bio	/5Biosg/GGTTTTTTTTTCTCCTCTTTGGTTTCGTCCTA	STD
MH_IllumAnti	GTCTCGTGGGCTCGGAGATGTGTATAAGAGACAGGGTTTTTTTTTCTCCTCTTTGGTTTCGTCCTA	STD
MH_IllumSense	TCGTCGGCAGCGTCAGATGTGTATAAGAGACAGTAATACGACTCACTATAGAACACCCCTCTTTG	STD
RT primer	GGTTTTTTTTTCT	STD
RT primer (HEX-labelled)	/5HEX/GGTTTTTTTTTCT	HPLC
Sense	TAATACGACTCACTATAGAACACCCCTCTTTGGTCCTGGATTC	STD
Sense_bio	/5Biosg/TAATACGACTCACTATAGAACACCCCTCTTTGGTCCTGGATTC	STD
Evo1	TAATACGACTCACTATAGAACACCCCTCTTTGGTCCTGGATTCCACGAGATATACCAGCCGAAAGGCCCTTGGCAGATCCCGGATCATCGAGCTGACGAGTCCCAAATAGGACGAAACCAAAGAGGAGAAAAAAAAACC	STD
Splint	TAATACGACTCACTATAGAACACCCCTCTTTGGTCCTGGATTCCAC/3C6/	HPLC
Positive Control	TAATACGACTCACTATAGAACACCCCTCTTTGGTCCTGGATTCCACGAGATATACCAGCCGAAAGGCCCTTGGCAGATCCCGGAACATCTCGCTGACGAGTCCCAAATAGGACGAAACCAAAGAGGAGAAAAAAAAACC	STD
Control Library	TAATACGACTCACTATAGAACACCCCTCTTTGGTCCTGGATTCCACGAGATATACCAGCCGAAAGGCCNTTGGCAGATCNCGGAACATCNNGCTGACNAGTCCCAAATAGGACGAAACCAAAGAGGAGAAAAAAAAACC	STD
SEVA_T0_rev	GGACCCCTGGATTCTCACC	STD
SEVA_T1_for	GGCGGCGGATTTGTCCTAC	STD
