# Supplementary material for: Riboswitch identification using Ligase-Assisted Selection for the Enrichment of Responsive Ribozymes (LigASERR)
Source: Synth Biol (Oxf). 2019 Jul 8;4(1):ysz019. doi: 10.1093/synbio/ysz019 (PMC7445825; doi:10.1093/synbio/ysz019)
Supplement: ysz019_Supplementary_Data [file ysz019_supplementary_data.zip › AmpR_pUC.gb]

LOCUS       SEVA_18                 3354 bp ds-DNA     circular     16-JUN-2019
DEFINITION  .
FEATURES             Location/Qualifiers
     misc_feature    34..51
                     /label="Prefix"
                     /ApEinfo_revcolor=#ff0080
                     /ApEinfo_fwdcolor=#ff0080
     misc_feature    2413..2447
                     /label="PJ23106"
                     /ApEinfo_revcolor=#84b0dc
                     /ApEinfo_fwdcolor=#84b0dc
     misc_feature    3216..3344
                     /label="terminator_B0015"
                     /ApEinfo_revcolor=#84b0dc
                     /ApEinfo_fwdcolor=#84b0dc
     misc_feature    1242..1286
                     /label="Linker04"
                     /ApEinfo_revcolor=#8000ff
                     /ApEinfo_fwdcolor=#8000ff
     misc_feature    2362..2408
                     /label="LinkerMethSX"
                     /ApEinfo_revcolor=#8000ff
                     /ApEinfo_fwdcolor=#8000ff
     rep_origin      1302..1930
                     /label="ColE1 origin"
                     /ApEinfo_revcolor=#4682b4
                     /ApEinfo_fwdcolor=#4682b4
     misc_feature    2456..2467
                     /label="RBS34"
                     /ApEinfo_revcolor=#84b0dc
                     /ApEinfo_fwdcolor=#84b0dc
     Promoter        251..279
                     /label="Amp prom"
                     /ApEinfo_revcolor=#4682b4
                     /ApEinfo_fwdcolor=#4682b4
     misc_feature    2413..2447
                     /label="ANDERSON 047"
                     /ApEinfo_revcolor=#84b0dc
                     /ApEinfo_fwdcolor=#84b0dc
     misc_feature    1..47
                     /label="LinkerMethPX"
                     /ApEinfo_revcolor=#c7b0e3
                     /ApEinfo_fwdcolor=#c7b0e3
     misc_feature    2475..3179
                     /label="mscarlett"
                     /ApEinfo_revcolor=#c0381b
                     /ApEinfo_fwdcolor=#c0381b
     misc_feature    2356..2373
                     /label="Suffix"
                     /ApEinfo_revcolor=#ff00ff
                     /ApEinfo_fwdcolor=#ff00ff
ORIGIN
        1 ggtaagaact cgcacttcgt ggaaacacta ttatctggtg ggtctctGTC CACTAGTCTT
       61 GGACTCCTGT TGATAGATCC AGTAATGACC TCAGAACTCC ATCTGGATTT GTTCAGAACG
      121 CTCGGTTGCC GCCGGGCGTT TTTTATTGGT GAGAATCCAG GGGTCCCCAA TAATTACGAT
      181 TTAAATTAGT AGCCCGCCTA ATGAGCGGGC TTTTTTTTAA TTCCCCTATT TGTTTATTTT
      241 TCTAAATACA TTCAAATATG TATCCGCTCA TGAGACAATA ACCCTGATAA ATGCTTCAAT
      301 AATATTGAAA AAGGAAGAGT ATGAGCATTC AGCATTTTCG TGTGGCGCTG ATTCCGTTTT
      361 TTGCGGCGTT TTGCCTGCCG GTGTTTGCGC ATCCGGAAAC CCTGGTGAAA GTGAAAGATG
      421 CGGAAGATCA ACTGGGTGCG CGCGTGGGCT ATATTGAACT GGATCTGAAC AGCGGCAAAA
      481 TTCTGGAATC TTTTCGTCCG GAAGAACGTT TTCCGATGAT GAGCACCTTT AAAGTGCTGC
      541 TGTGCGGTGC GGTTCTGAGC CGTGTGGATG CGGGCCAGGA ACAACTGGGC CGTCGTATTC
      601 ATTATAGCCA GAACGATCTG GTGGAATATA GCCCGGTGAC CGAAAAACAT CTGACCGATG
      661 GCATGACCGT GCGTGAACTG TGCAGCGCGG CGATTACCAT GAGCGATAAC ACCGCGGCGA
      721 ACCTGCTGCT GACGACCATT GGCGGTCCGA AAGAACTGAC CGCGTTTCTG CATAACATGG
      781 GCGATCATGT GACCCGTCTG GATCGTTGGG AACCGGAACT GAACGAAGCG ATTCCGAACG
      841 ATGAACGTGA TACCACCATG CCGGCAGCAA TGGCGACCAC CCTGCGTAAA CTGCTGACGG
      901 GTGAGCTGCT GACCCTGGCA AGCCGCCAGC AACTGATTGA TTGGATGGAA GCGGATAAAG
      961 TGGCGGGTCC GCTGCTGCGT AGCGCGCTGC CGGCTGGCTG GTTTATTGCG GATAAAAGCG
     1021 GTGCGGGCGA ACGTGGCAGC CGTGGCATTA TTGCGGCGCT GGGCCCGGAT GGTAAACCGA
     1081 GCCGTATTGT GGTGATTTAT ACCACCGGCA GCCAGGCGAC GATGGATGAA CGTAACCGTC
     1141 AGATTGCGGA AATTGGCGCG AGCCTGATTA AACATTGGTA AACCGATACA ATTAAAGGCT
     1201 CCTTTTGGAG CCTTTTTTTT TGGACGACCC TTGTCGGCTC Gacccacgac tattgactgc
     1261 tctgagaaag ttgattgtta cgattaGTCC GGCCGGCCCC GTAGAAAAGA TCAAAGGATC
     1321 TTCTTGAGAT CCTTTTTTTC TGCGCGTAAT CTGCTGCTTG CAAACAAAAA AACCACCGCT
     1381 ACCAGCGGTG GTTTGTTTGC CGGATCAAGA GCTACCAACT CTTTTTCCGA AGGTAACTGG
     1441 CTTCAGCAGA GCGCAGATAC CAAATACTGT TCTTCTAGTG TAGCCGTAGT TAGGCCACCA
     1501 CTTCAAGAAC TCTGTAGCAC CGCCTACATA CCTCGCTCTG CTAATCCTGT TACCAGTGGC
     1561 TGCTGCCAGT GGCGATAAGT CGTGTCTTAC CGGGTTGGAC TCAAGACGAT AGTTACCGGA
     1621 TAAGGCGCAG CGGTCGGGCT GAACGGGGGG TTCGTGCACA CAGCCCAGCT TGGAGCGAAC
     1681 GACCTACACC GAACTGAGAT ACCTACAGCG TGAGCTTTGA GAAAGCGCCA CGCTTCCCGA
     1741 AGGGAGAAAG GCGGACAGGT ATCCGGTAAG CGGCAGGGTC GGAACAGGAG AGCGCACGAG
     1801 GGAGCTTCCA GGGGGAAACG CCTGGTATCT TTATAGTCCT GTCGGGTTTC GCCACCTCTG
     1861 ACTTGAGCGT CGATTTTTGT GATGCTCGTC AGGGGGGCGG AGCCTATGGA AAAACGCCAG
     1921 CAACGCGGCC TTTTTACGGT TCCTGGCCTT TTGCTGGCCT TTTGCTCACA TGTTCTTTCC
     1981 TGCGTTATCC CCTGATTCTG TGGATAACCG TATTACCGCC TTTGAGTGAG CTGATACCGC
     2041 TCGCCGCAGC CGAACGACCG AGCGCAGCGA GTCAGTGAGC GAGGAAGCGG AAGAGCGCCC
     2101 AATACGCAAA CCGCCTCTCC CCGCGCGTTG GCCGATTCAT TAATGCAGCT GGCACGACAG
     2161 GTTTCCCGAC TGGAAAGCGG GCAGTGAGCG CAACGCAATT AATGTGAGTT AGCTCACTCA
     2221 TTAGGCAGGC GCGCCCAGCT GTCTAGGGCG GCGGATTTGT CCTACTCAGG AGAGCGTTCA
     2281 CCGACAAACA ACAGATAAAA CGAAAGGCCC AGTCTTTCGA CTGAGCCTTT CGTTTTATTT
     2341 GATGCCTTTA ATTAAGGCTC Gggagaccta tcggtaataa cagtccaatc tggtgtaact
     2401 tcggaatcGT CCTTTACGGC TAGCTCAGTC CTAGGTATAG TGCTAGCTAC TAGTGAAAGA
     2461 GGAGAAATAC TAGTATGGTT AGCAAAGGCG AGGCGGTTAT CAAGGAGTTT ATGCGTTTTA
     2521 AGGTTCACAT GGAGGGTAGC ATGAATGGTC ACGAGTTCGA GATCGAGGGT GAAGGCGAGG
     2581 GTCGTCCGTA CGAAGGCACC CAGACCGCGA AGCTGAAAGT GACCAAGGGT GGCCCGCTGC
     2641 CGTTCAGCTG GGACATCCTG AGCCCGCAGT TCATGTATGG CAGCCGTGCG TTTACCAAAC
     2701 ACCCGGCGGA CATTCCGGAT TACTATAAGC AAAGCTTCCC GGAAGGTTTT AAATGGGAGC
     2761 GTGTTATGAA CTTCGAAGAT GGTGGCGCGG TGACCGTTAC CCAGGACACC AGCCTGGAGG
     2821 ATGGCACCCT GATTTACAAG GTGAAACTGC GTGGCACCAA CTTTCCGCCG GATGGTCCGG
     2881 TTATGCAGAA GAAAACGATG GGTTGGGAAG CGAGCACCGA GCGTCTGTAT CCGGAAGATG
     2941 GCGTGCTGAA GGGTGATATC AAAATGGCGC TGCGTCTGAA GGACGGTGGC CGTTACCTGG
     3001 CGGATTTTAA GACCACCTAT AAAGCGAAGA AACCGGTGCA AATGCCGGGT GCGTACAACG
     3061 TTGACCGTAA ACTGGATATT ACCAGCCACA ACGAGGATTA TACCGTGGTT GAGCAATATG
     3121 AGCGTAGCGA GGGTCGCCAC AGCACCGGCG GCATGGACGA ACTGTATAAG GGATCCTAAT
     3181 AACGCTGATA GTGCTAGTGT AGATCGCTAC TAGAGCCAGG CATCAAATAA AACGAAAGGC
     3241 TCAGTCGAAA GACTGGGCCT TTCGTTTTAT CTGTTGTTTG TCGGTGAACG CTCTCTACTA
     3301 GAGTCACACT GGCTCACCTT CGGGTGGGCC TTTCTGCGTT TATATACTGG CTCG
//
